# Supplementary material for: Growth characteristics of HCT116 xenografts lacking asparagine synthetase vary according to sex
Source: Hum Genomics. 2024 Jun 17;18:67. doi: 10.1186/s40246-024-00635-3 (PMC11184737; doi:10.1186/s40246-024-00635-3)
Supplement: Supplementary file 2 — Supplementary Material 2. [file 40246_2024_635_MOESM2_ESM.xlsx]

## Sheet: Supplementary Table 1
Supplementary Table S1
Differences in metabolite levels between HCT116 ASNS+/+ and HCT116 ASNS-/- tumor xenografts from male and female mice (n=8-10/group). Student t-tests were performed between ASNS wild type and ASNS-null tumors for each sex and p-values were adjusted for multiple comparison
The values that are altered with a significant adjusted p-value are noted in bold
Metabolites	HCT116 ASNS+/+ and HCT116 ASNS-/- Male			HCT116 ASNS+/+ and HCT116 ASNS-/- Female			Experimental m/z	Experimental RT (s)	mass error m/z	RT error
	Log2 fold change	unadjusted P value	adjusted p value	Log2 fold change	unadjusted P value	adjusted p value
gamma-Glutamylglutamine	0.1	0.613	0.852	1.4	4.83e-05	0.00513	274.104	422.17	2.14	0.83
N-Acetylneuraminic acid	0.04	0.861	0.955	1.63	7.37e-05	0.00562	308.099	366.53	0.5	11.33
Methionine	-0.36	0.298	0.675	1.55	0.000152	0.00742	148.043	270.3	1.75	1.5
N-Acetylglycine	0	0.979	0.994	0.75	0.000277	0.00946	116.035	261.04	1.4825	5.96
Lactate	0.1	0.613	0.852	0.57	0.000442	0.0117	89.0252	213.82	1.89	4.38
Glycyl-glycyl-glycine	-0.3	0.561	0.828	1.08	0.00058	0.0134	188.067	343.32	2.74	15.48
N-Acetylthreonine	-0.02	0.893	0.967	0.82	0.00061	0.0138	160.061	261.66	0.72	3.54
Glycylproline	0.25	0.265	0.654	0.94	0.00131	0.02	171.077	353.55	1.56	3.15
Suberic acid	-0.28	0.436	0.762	0.8	0.00135	0.0202	173.081	349.68	2.67	11.28
Xanthine	-0.14	0.563	0.828	1.06	0.00144	0.021	151.026	195.18	1.31	3.42
N-Acetyl-L-methionine	-0.23	0.527	0.812	0.82	0.00146	0.0211	190.053	188.69	2.74	3.29
Valyl-Methionine	1.06	0.436	0.762	-0.38	0.00178	0.0231	247.118	183.15	14.54	19.05
Heptanedioic acid	-0.32	0.409	0.748	0.75	0.0018	0.0232	159.065	365.09	2.67	14.69
N-Acetyl-L-aspartic acid	-0.15	0.182	0.582	0.77	0.00215	0.0255	174.041	392.22	0.36	18.42
Prolyl-Alanine	0.12	0.556	0.826	1.02	0.00239	0.0267	185.093	339.88	1.06	0.88
5.6-Dihydroxyindole	0.05	0.635	0.864	0.93	0.00247	0.0271	148.048	245.94	18.3	3.66
Phosphoenolpyruvate	-0.21	0.602	0.846	0.93	0.00258	0.0278	166.975	456.94	0.13	2.6
Lactulose	-0.14	0.512	0.803	0.79	0.00293	0.0298	341.108	369.86	0.95	2.06
Methionine sulfoxide	-0.49	0.226	0.62	1.36	0.00323	0.0312	164.038	355.34	1.76	0.98
Sorbose	0.38	0.424	0.755	1.49	0.00349	0.0325	179.054	245.34	4.45	8.94
2-Dodecanone	0.56	0.479	0.786	-1.68	0.00384	0.0343	183.174	36.68	2.74	14.92
Phenylalanine	-0.09	0.579	0.836	1.05	0.00398	0.0348	164.07	246.47	4.15	0.47
Norleucine	0	0.993	0.997	0.72	0.00409	0.0352	130.087	260.53	0.3	2.87
Histidine	0.65	0.277	0.662	2.57	0.0044	0.0369	154.061	384.3	2.29	17.7
O-Phosphorylethanolamine	0.27	0.0458	0.369	0.64	0.00502	0.0391	140.011	449.3	2.81	8.5
Arginine	-0.15	0.441	0.764	1.27	0.00508	0.0393	173.104	473.01	0.37	13.5
Uric acid	-0.62	0.0711	0.422	0.73	0.00515	0.0396	167.02	314.58	2.33	4.98
Indole-3-carboxaldehyde	-0.08	0.823	0.94	-0.73	0.00531	0.0403	144.045	36.03	0.61	1.17
L-Alanine	0.11	0.531	0.814	0.66	0.00532	0.0403	88.0408	392.22	0.93	1.94
Atenolol	-0.89	0.0677	0.416	0.92	0.00579	0.0425	265.154	24.87	3.81	0.87
Proline	-0.13	0.218	0.612	0.57	0.00687	0.0471	114.056	291.52	0.25	5.48
Phenylacetaldehyde	-0.58	0.197	0.595	1.22	0.00697	0.0473	119.053	27.49	8.09	4.91
2-Aminophenol	-0.85	0.0238	0.301	1.2	0.00699	0.0474	108.045	36.87	0.14	3.34
Maleamic acid	0.1	0.607	0.849	0.62	0.00711	0.0479	114.024	213.52	9.84	0.08
Ornithine	0.05	0.772	0.923	1.19	0.00733	0.0486	131.082	473.13	1.22	16.46
Oxidized Glutathione	0.69	0.00464	0.164	0.83	0.00784	0.0505	611.146	483.93	2.06	4.16
Coenzyme Q10	0.48	0.444	0.767	-1.39	0.00989	0.058	861.688	40.34	12.67	8.54
Acetyl-lysine	-0.24	0.223	0.619	0.62	0.0102	0.0592	187.107	333.66	4.16	1.54
Canrenone	-0.99	0.103	0.479	1.07	0.0113	0.0626	339.198	32.49	4.61	6.69
Isoleucyl-Leucine	-0.17	0.764	0.92	0.57	0.0117	0.0642	243.17	182.52	3.33	0.48
Serine	-0.42	0.0828	0.441	0.9	0.0139	0.0717	104.034	361.65	3.54	0.93
5-hydroxyeicosatetraenoic acid (5-HETE)	-0.18	0.765	0.92	0.97	0.0142	0.0726	319.226	45.19	4.04	5.04
Lysine	0.15	0.316	0.687	0.87	0.0156	0.0763	145.097	480.1	3.75	18.92
hydroxy nonenal glutathione	1.1	0.141	0.541	0.84	0.0179	0.0842	462.191	327.52	1.83	1.72
Cystathionine	-0.51	0.0909	0.458	0.88	0.0201	0.0897	221.06	282.23	1.7	18.8
Leukotriene B4	1	0.000143	0.013	0.21	0.0824	0.921	337.233	368.88	10.88	1.92
Asparagine	-1.07942	0.0001	0.0002	-1.37969	0.0045	0.0045	131.045	369.5	9.09	-4.54

## Sheet: Supplementary Table 2
Supplementary Table S2.
Differentially expressed genes between HCT116 ASNS+/+ and HCT116 ASNS-/- tumor from female mice (n=4/group) after adjusting for multiple comparisons using Benjamini Hochberg method (Study 1).
Gene Symbols	Log2 Fold Change	q value
DSC3	-1.54424	1.31198e-15
GNG2	-2.51392	7.53826e-11
INO80B-WBP1	25.1146	5.23781e-10
AC008878.1	-8.09538	5.39528e-07
AC023055.1	-5.03138	1.79686e-05
SLC1A3	-1.92486	9.92407e-05
ASNS	-2.61414	0.0083535
DHRS2	1.65781	0.0103212
PRKAA2	-1.58805	0.0258179
ANXA10	-1.68867	0.0369712
CSAG1	-7.74269	0.044887
ATP6V1C2	-1.57629	0.0466009
IL17RD	-0.856542	0.0766425
C9orf3	0.702336	0.0792434
SPARCL1	7.6086	0.0987024
TM4SF18	-1.40406	0.0987024

## Sheet: Supplementary Table 3
Supplementary Table S3
Amino acid composition of asparagine-depleted medium
Amino Acids	Concentration (mg/L)	mM
Asparagine	0	0
L-Arginine	84	0.4
Glycine	30	0.4
L-Cystine	63	0.2
L-Histidine	42	0.2
L-Isoleucine	105	0.8
L-Leucine	105	0.8
L-Lysine	146	0.8
L-Methionine	30	0.2
L-Phenylalanine	66	0.4
L-Serine	42	0.4
L-Threonine	95	0.8
L-Tryptophan	16	0.08
L-Tyrosine	104	0.4
L-Valine	94	0.8
